# Supplementary material for: Establishment of a quadruplex real-time PCR assay to distinguish the fungal pathogens Diaporthe longicolla, D. caulivora, D. eres, and D. novem on soybean
Source: PLoS One. 2021 Sep 10;16(9):e0257225. doi: 10.1371/journal.pone.0257225 (PMC8432765; doi:10.1371/journal.pone.0257225)
Supplement: S1 File — (XLSX) [file pone.0257225.s006.xlsx]

## Sheet: Efficiencies
	Data for singleplex efficiency determination; Table 2 and S1 Fig. Data ordered as displayed in S1 Fig
A) PCR product D. longicolla										B) genomic DNA D. longicolla
File Name	admin_2019-10-02 15-54-59_CC006594 PCR prod. longicolla.pcrd									File Name	admin_2020-11-13 10-28-27_CC006594 genomische DNA D. longicolla 28 1Maren.pcrd
Created By User	admin									Created By User	admin
Notes										Notes
ID										ID
Run Started	10/02/2019 13:55:11 UTC									Run Started	11/13/2020 09:29:01 UTC
Run Ended	10/02/2019 15:10:57 UTC									Run Ended	11/13/2020 10:44:55 UTC
Sample Vol	20									Sample Vol	20
Lid Temp	105									Lid Temp	105
Protocol File Name	Behnoush Protocol mit Bioline mix.prcl									Protocol File Name	Behnoush Protocol mit Bioline mix.prcl
Plate Setup File Name	Specificity of neue Primer und Sonde für D. longicolla with EF PCR product from 20.pltd									Plate Setup File Name	genomische DNA D. longicolla (28) 1 Maren test primer efficiency again mit unverdünnt.pltd
Base Serial Number	CC006594									Base Serial Number	CC006594
Optical Head Serial Number	785BR2633									Optical Head Serial Number	785BR2633
CFX Manager Version	3.1.1517.0823.									CFX Manager Version	3.1.1517.0823.
Well group	All Wells									Well group	All Wells
Amplification step	3									Amplification step	3
Melt step										Melt step
Well	Fluor	Content	Sample	Starting Quantity (SQ)	Cq					Well	Fluor	Content	Sample	Starting Quantity (SQ)	Cq
A01	FAM	Std	D. longicolla20	10000000	17.2572					A01	FAM	Std	D.longicolla1M	1	18.9125
A02	FAM	Std	D. longicolla20	1000000	20.4544					A02	FAM	Std	D.longicolla1M	0.1	23.381
A03	FAM	Std	D. longicolla20	100000	23.5144					A03	FAM	Std	D.longicolla1M	0.01	26.5442
A04	FAM	Std	D. longicolla20	10000	26.9207					A04	FAM	Std	D.longicolla1M	0.001	30.8476
A05	FAM	Std	D. longicolla20	1000	30.4059					A12	FAM	NTC
A06	FAM	Std	D. longicolla20	100	33.4667					B01	FAM	Std	D.longicolla1M	1	19.1843
A07	FAM	Std	D. longicolla20	10	35.5234					B02	FAM	Std	D.longicolla1M	0.1	23.5317
A12	FAM	NTC								B03	FAM	Std	D.longicolla1M	0.01	26.7613
B01	FAM	Std	D. longicolla20	10000000	16.7549					B04	FAM	Std	D.longicolla1M	0.001	30.885
B02	FAM	Std	D. longicolla20	1000000	20.0634					B12	FAM	NTC
B03	FAM	Std	D. longicolla20	100000	23.6377					C01	FAM	Std	D.longicolla1M	1	19.0863
B04	FAM	Std	D. longicolla20	10000	27.0336					C02	FAM	Std	D.longicolla1M	0.1	22.815
B05	FAM	Std	D. longicolla20	1000	30.3869					C03	FAM	Std	D.longicolla1M	0.01	26.3902
B06	FAM	Std	D. longicolla20	100	33.5778					C04	FAM	Std	D.longicolla1M	0.001	30.8939
B07	FAM	Std	D. longicolla20	10	37.025
C01	FAM	Std	D. longicolla20	10000000	16.3423
C02	FAM	Std	D. longicolla20	1000000	20.0739
C03	FAM	Std	D. longicolla20	100000	23.8074
C04	FAM	Std	D. longicolla20	10000	26.8413
C05	FAM	Std	D. longicolla20	1000	30.6418
C06	FAM	Std	D. longicolla20	100	33.5705
C07	FAM	Std	D. longicolla20	10	36.5273
C) PCR product D. caulivora										D) genomic DNA D. caulivora
File Name	admin_2019-08-26 12-41-37_CC006594 D. caulivora (2) mit neue primer und Sonde für EF PCR product.pcrd									File Name	admin_2019-08-27 11-31-00_CC006594 genomische DNA von D. caulivora mit neue Primer und Sonde.pcrd
Created By User	admin									Created By User	admin
Notes										Notes
ID										ID
Run Started	08/26/2019 10:41:51 UTC									Run Started	08/27/2019 09:31:14 UTC
Run Ended	08/26/2019 11:57:39 UTC									Run Ended	08/27/2019 10:46:43 UTC
Sample Vol	20									Sample Vol	20
Lid Temp	105									Lid Temp	105
Protocol File Name	Behnoush Protocol mit Bioline mix.prcl									Protocol File Name	Behnoush Protocol mit Bioline mix.prcl
Plate Setup File Name	D. caulivora (2) mit neue primer und Sonde für EF PCR product.pltd									Plate Setup File Name	genomische DNA von D. caulivora mit neue Primer und Sonde.pltd
Base Serial Number	CC006594									Base Serial Number	CC006594
Optical Head Serial Number	785BR2633									Optical Head Serial Number	785BR2633
CFX Manager Version	3.1.1517.0823.									CFX Manager Version	3.1.1517.0823.
Well group	All Wells									Well group	All Wells
Amplification step	3									Amplification step	3
Melt step										Melt step
Well	Fluor	Content	Sample	Starting Quantity (SQ)	Cq					Well	Fluor	Content	Sample	Starting Quantity (SQ)	Cq
A01	Cy5	Std	EF PCR product	10000000	19.3881					A01	Cy5	Std	genomische DNA	1	20.5192
A02	Cy5	Std	EF PCR product	1000000	22.5889					A02	Cy5	Std	genomische DNA	0.1	24.0296
A03	Cy5	Std	EF PCR product	100000	25.8464					A03	Cy5	Std	genomische DNA	0.01	27.3978
A04	Cy5	Std	EF PCR product	10000	29.3757					A04	Cy5	Std	genomische DNA	0.001	31.0384
A05	Cy5	Std	EF PCR product	1000	32.2568					A12	Cy5	NTC
A06	Cy5	Std	EF PCR product	100	37.4413					B01	Cy5	Std	genomische DNA	1	20.4961
A07	Cy5	Std	EF PCR product	10	38.3907					B02	Cy5	Std	genomische DNA	0.1	24.1935
A12	Cy5	NTC								B03	Cy5	Std	genomische DNA	0.01	27.609
B01	Cy5	Std	EF PCR product	10000000	19.2342					B04	Cy5	Std	genomische DNA	0.001	31.5632
B02	Cy5	Std	EF PCR product	1000000	22.5742					C01	Cy5	Std	genomische DNA	1	20.3971
B03	Cy5	Std	EF PCR product	100000	25.9841					C02	Cy5	Std	genomische DNA	0.1	24.1533
B04	Cy5	Std	EF PCR product	10000	29.5019					C03	Cy5	Std	genomische DNA	0.01	27.5991
B05	Cy5	Std	EF PCR product	1000	32.7214					C04	Cy5	Std	genomische DNA	0.001	31.285
B06	Cy5	Std	EF PCR product	100	35.6942
B07	Cy5	Std	EF PCR product	10
B12	Cy5	NTC
C01	Cy5	Std	EF PCR product	10000000	19.2192
C02	Cy5	Std	EF PCR product	1000000	22.6619
C03	Cy5	Std	EF PCR product	100000	25.9319
C04	Cy5	Std	EF PCR product	10000	29.3479
C05	Cy5	Std	EF PCR product	1000	33.0561
C06	Cy5	Std	EF PCR product	100	35.4175
C07	Cy5	Std	EF PCR product	10	38.0691
C12	Cy5	NTC
E) PCR product D. eres										F) genomic DNA D. eres
File Name	test neue primer-probe set for D. eres (TEF).pcrd									File Name	test neue primer-probe set for D. eres (TEF).pcrd
Created By User	admin									Created By User	admin
Notes										Notes
ID										ID
Run Started	05/21/2021 08:43:48 UTC									Run Started	05/21/2021 08:43:48 UTC
Run Ended	05/21/2021 09:59:56 UTC									Run Ended	05/21/2021 09:59:56 UTC
Sample Vol	20									Sample Vol	20
Lid Temp	105									Lid Temp	105
Protocol File Name	Behnoush Protocol mit Bioline mix.prcl									Protocol File Name	Behnoush Protocol mit Bioline mix.prcl
Plate Setup File Name	Test neue D. eres primer und sonde TEF.pltd									Plate Setup File Name	Test neue D. eres primer und sonde TEF.pltd
Base Serial Number	CC006594									Base Serial Number	CC006594
Optical Head Serial Number	785BR2633									Optical Head Serial Number	785BR2633
CFX Manager Version	3.1.1517.0823.									CFX Manager Version	3.1.1517.0823.
Well group	Group 1									Well group	genomic DNA of D. eres
Amplification step	3									Amplification step	3
Melt step										Melt step
Well	Fluor	Content	Sample	Starting Quantity (SQ)	Cq					Well	Fluor	Content	Sample	Starting Quantity (SQ)	Cq
A01	ROX	Std	D. eres3	10000000000	4.115					E01	ROX	Std	D. eres3	1	14.658
A02	ROX	Std	D. eres3	1000000000	7.87225					E02	ROX	Std	D. eres3	0.1	17.9742
A03	ROX	Std	D. eres3	100000000	11.6665					E03	ROX	Std	D. eres3	0.01	21.5402
A04	ROX	Std	D. eres3	10000000	15.7063					E04	ROX	Std	D. eres3	0.001	25.1809
A05	ROX	Std	D. eres3	1000000	19.631					F01	ROX	Std	D. eres3	1	14.7843
A06	ROX	Std	D. eres3	100000	23.2568					F02	ROX	Std	D. eres3	0.1	18.228
A07	ROX	Std	D. eres3	10000	27.2115					F03	ROX	Std	D. eres3	0.01	21.6936
A08	ROX	Std	D. eres3	1000	31.0265					F04	ROX	Std	D. eres3	0.001	25.3157
A09	ROX	Std	D. eres3	100	35.0803					G01	ROX	Std	D. eres3	1	14.863
A10	ROX	Std	D. eres3	10						G02	ROX	Std	D. eres3	0.1	18.321
A11	ROX	Std	D. eres3	1						G03	ROX	Std	D. eres3	0.01	22.045
B01	ROX	Std	D. eres3	10000000000	3.52722					G04	ROX	Std	D. eres3	0.001	25.4685
B02	ROX	Std	D. eres3	1000000000	8.12718					H12	ROX	NTC	H2O
B03	ROX	Std	D. eres3	100000000	11.789
B04	ROX	Std	D. eres3	10000000	16.036
B05	ROX	Std	D. eres3	1000000	19.787
B06	ROX	Std	D. eres3	100000	23.4817
B07	ROX	Std	D. eres3	10000	27.2964
B08	ROX	Std	D. eres3	1000	31.1526
B09	ROX	Std	D. eres3	100	35.0133
B10	ROX	Std	D. eres3	10	38.0326
B11	ROX	Std	D. eres3	1
C01	ROX	Std	D. eres3	10000000000	3.26987
C02	ROX	Std	D. eres3	1000000000	7.92929
C03	ROX	Std	D. eres3	100000000	11.7981
C04	ROX	Std	D. eres3	10000000	16.096
C05	ROX	Std	D. eres3	1000000	19.751
C06	ROX	Std	D. eres3	100000	23.3875
C07	ROX	Std	D. eres3	10000	27.3027
C08	ROX	Std	D. eres3	1000	31.4486
C09	ROX	Std	D. eres3	100	35.2773
C10	ROX	Std	D. eres3	10	38.118
C11	ROX	Std	D. eres3	1
H12	ROX	NTC	H2O
E) PCR product D. novem 8										F) genomic DNA D. novem 8
File Name	admin_2019-09-12 09-47-56_CC006594 D. novem 8 und 11 mit neue primer und Sonde.pcrd									File Name	admin_2019-09-12 13-11-39_CC006594 genomische DNA von D. novem 8 und 11 mit neue Primer und Sonde.pcrd
Created By User	admin									Created By User	admin
Notes										Notes
ID										ID
Run Started	09/12/2019 07:48:11 UTC									Run Started	09/12/2019 11:11:53 UTC
Run Ended	09/12/2019 09:04:20 UTC									Run Ended	09/12/2019 12:27:41 UTC
Sample Vol	20									Sample Vol	20
Lid Temp	105									Lid Temp	105
Protocol File Name	Behnoush Protocol mit Bioline mix.prcl									Protocol File Name	Behnoush Protocol mit Bioline mix.prcl
Plate Setup File Name	D. novem 8 und 11 mit neue primer und Sonde.pltd									Plate Setup File Name	genomische DNA von D. novem 8 und 11 mit neue Primer und Sonde.pltd
Base Serial Number	CC006594									Base Serial Number	CC006594
Optical Head Serial Number	785BR2633									Optical Head Serial Number	785BR2633
CFX Manager Version	3.1.1517.0823.									CFX Manager Version	3.1.1517.0823.
Well group	D. novem 8									Well group	D. novem 8
Amplification step	3									Amplification step	3
Melt step										Melt step
Well	Fluor	Content	Sample	Starting Quantity (SQ)	Cq					Well	Fluor	Content	Sample	Starting Quantity (SQ)	Cq
A01	HEX	Std	EF PCR product	10000000	16.5056					A01	HEX	Std	genomische DNA	1	19.8017
A02	HEX	Std	EF PCR product	1000000	20.6403					A02	HEX	Std	genomische DNA	0.1	23.1766
A03	HEX	Std	EF PCR product	100000	23.8148					A03	HEX	Std	genomische DNA	0.01	26.6735
A04	HEX	Std	EF PCR product	10000	27.1926					A04	HEX	Std	genomische DNA	0.001	30.2378
A05	HEX	Std	EF PCR product	1000	30.4735					A12	HEX	NTC	genomische DNA
A06	HEX	Std	EF PCR product	100	34.7235					B01	HEX	Std	genomische DNA	1	19.8751
A07	HEX	Std	EF PCR product	10	36.6294					B02	HEX	Std	genomische DNA	0.1	23.3755
A12	HEX	NTC								B03	HEX	Std	genomische DNA	0.01	26.8415
B01	HEX	Std	EF PCR product	10000000	17.1278					B04	HEX	Std	genomische DNA	0.001	30.2685
B02	HEX	Std	EF PCR product	1000000	20.535					C01	HEX	Std	genomische DNA	1	19.5592
B03	HEX	Std	EF PCR product	100000	24.1054					C02	HEX	Std	genomische DNA	0.1	23.3638
B04	HEX	Std	EF PCR product	10000	27.5394					C03	HEX	Std	genomische DNA	0.01	26.7768
B05	HEX	Std	EF PCR product	1000	30.5682					C04	HEX	Std	genomische DNA	0.001	30.2944
B06	HEX	Std	EF PCR product	100	33.6257
B07	HEX	Std	EF PCR product	10
B12	HEX	NTC
C01	HEX	Std	EF PCR product	10000000	17.0312
C02	HEX	Std	EF PCR product	1000000	20.5216
C03	HEX	Std	EF PCR product	100000	24.0231
C04	HEX	Std	EF PCR product	10000	27.3933
C05	HEX	Std	EF PCR product	1000	30.8185
C06	HEX	Std	EF PCR product	100	34.8511
C07	HEX	Std	EF PCR product	10	36.4665
C12	HEX	NTC
E) PCR product D. novem 11										F) genomic DNA D. novem 11
File Name	admin_2019-09-12 09-47-56_CC006594 D. novem 8 und 11 mit neue primer und Sonde.pcrd									File Name	admin_2019-09-12 13-11-39_CC006594 genomische DNA von D. novem 8 und 11 mit neue Primer und Sonde.pcrd
Created By User	admin									Created By User	admin
Notes										Notes
ID										ID
Run Started	09/12/2019 07:48:11 UTC									Run Started	09/12/2019 11:11:53 UTC
Run Ended	09/12/2019 09:04:20 UTC									Run Ended	09/12/2019 12:27:41 UTC
Sample Vol	20									Sample Vol	20
Lid Temp	105									Lid Temp	105
Protocol File Name	Behnoush Protocol mit Bioline mix.prcl									Protocol File Name	Behnoush Protocol mit Bioline mix.prcl
Plate Setup File Name	D. novem 8 und 11 mit neue primer und Sonde.pltd									Plate Setup File Name	genomische DNA von D. novem 8 und 11 mit neue Primer und Sonde.pltd
Base Serial Number	CC006594									Base Serial Number	CC006594
Optical Head Serial Number	785BR2633									Optical Head Serial Number	785BR2633
CFX Manager Version	3.1.1517.0823.									CFX Manager Version	3.1.1517.0823.
Well group	D. novem 11									Well group	D. novem 11
Amplification step	3									Amplification step	3
Melt step										Melt step
Well	Fluor	Content	Sample	Starting Quantity (SQ)	Cq					Well	Fluor	Content	Sample	Starting Quantity (SQ)	Cq
A12	HEX	NTC								A12	HEX	NTC	genomische DNA
B12	HEX	NTC								E01	HEX	Std	genomische DNA	1	16.1072
C12	HEX	NTC								E02	HEX	Std	genomische DNA	0.1	19.7796
E01	HEX	Std	EF PCR product	10000000	18.1139					E03	HEX	Std	genomische DNA	0.01	23.6615
E02	HEX	Std	EF PCR product	1000000	22.1183					E04	HEX	Std	genomische DNA	0.001	27.2882
E03	HEX	Std	EF PCR product	100000	25.6408					F01	HEX	Std	genomische DNA	1	16.1751
E04	HEX	Std	EF PCR product	10000	28.5258					F02	HEX	Std	genomische DNA	0.1	19.8384
E05	HEX	Std	EF PCR product	1000	32.6234					F03	HEX	Std	genomische DNA	0.01	23.8371
E06	HEX	Std	EF PCR product	100	35.7679					F04	HEX	Std	genomische DNA	0.001	27.4303
E07	HEX	Std	EF PCR product	10						G01	HEX	Std	genomische DNA	1	16.0324
F01	HEX	Std	EF PCR product	10000000	18.9872					G02	HEX	Std	genomische DNA	0.1	20.289
F02	HEX	Std	EF PCR product	1000000	22.0126					G03	HEX	Std	genomische DNA	0.01	23.9949
F03	HEX	Std	EF PCR product	100000	25.4077					G04	HEX	Std	genomische DNA	0.001	27.4178
F04	HEX	Std	EF PCR product	10000	28.89
F05	HEX	Std	EF PCR product	1000	32.0853
F06	HEX	Std	EF PCR product	100	35.0843
F07	HEX	Std	EF PCR product	10
G01	HEX	Std	EF PCR product	10000000	18.5757
G02	HEX	Std	EF PCR product	1000000	22.0012
G03	HEX	Std	EF PCR product	100000	25.3876
G04	HEX	Std	EF PCR product	10000	28.8996
G05	HEX	Std	EF PCR product	1000	32.225
G06	HEX	Std	EF PCR product	100	36.5493
G07	HEX	Std	EF PCR product	10

## Sheet: Std. D. longicolla
File Name	DNA DPC20 (28.07.21) (verdünnt mit PDNA ) 2micro+18micro - Kopie.pltd.pcrd
Created By User	admin
Notes				Standard curve Quadruplex D. longicolla
ID
Run Started	07/29/2021 08:42:51 UTC
Run Ended	07/29/2021 09:58:35 UTC
Sample Vol	20
Lid Temp	105
Protocol File Name	Behnoush Protocol mit Bioline mix.prcl
Plate Setup File Name	DNA DPC20 (28.07.21) (verdünnt mit PDNA ) 2micro+18micro - Kopie.pltd
Base Serial Number	CC006594
Optical Head Serial Number	785BR2633
CFX Manager Version	3.1.1517.0823.
Well group	All Wells
Amplification step	3
Melt step
Well	Fluor	Content	Sample	Starting Quantity (SQ)	Cq
A01	Cy5	Std	DNA DPC20
A02	Cy5	Std	DNA DPC20
A03	Cy5	Std	DNA DPC20
A04	Cy5	Std	DNA DPC20
A05	Cy5	Std	DNA DPC20
A06	Cy5	Std	DNA DPC20
A07	Cy5	Std	DNA DPC20
A12	Cy5	NTC	+ PDNA
B01	Cy5	Std	DNA DPC20
B02	Cy5	Std	DNA DPC20
B03	Cy5	Std	DNA DPC20
B04	Cy5	Std	DNA DPC20
B05	Cy5	Std	DNA DPC20
B06	Cy5	Std	DNA DPC20
B07	Cy5	Std	DNA DPC20
B12	Cy5	NTC	+ PDNA
C01	Cy5	Std	DNA DPC20
C02	Cy5	Std	DNA DPC20
C03	Cy5	Std	DNA DPC20
C04	Cy5	Std	DNA DPC20
C05	Cy5	Std	DNA DPC20
C06	Cy5	Std	DNA DPC20
C07	Cy5	Std	DNA DPC20
C12	Cy5	NTC	+ H2O
D12	Cy5	NTC	+ H2O
A01	FAM	Std	DNA DPC20	19.4	19.3051
A02	FAM	Std	DNA DPC20	1.94	22.3425
A03	FAM	Std	DNA DPC20	0.194	26.205
A04	FAM	Std	DNA DPC20	0.0194	30.105
A05	FAM	Std	DNA DPC20	0.00194	32.7396
A06	FAM	Std	DNA DPC20	0.000194
A07	FAM	Std	DNA DPC20	1.94e-05
A12	FAM	NTC	+ PDNA
B01	FAM	Std	DNA DPC20	19.4	19.0098
B02	FAM	Std	DNA DPC20	1.94	23.138
B03	FAM	Std	DNA DPC20	0.194	26.3212
B04	FAM	Std	DNA DPC20	0.0194	29.49
B05	FAM	Std	DNA DPC20	0.00194	32.6514
B06	FAM	Std	DNA DPC20	0.000194	36.2167
B07	FAM	Std	DNA DPC20	1.94e-05
B12	FAM	NTC	+ PDNA
C01	FAM	Std	DNA DPC20	19.4	19.2061
C02	FAM	Std	DNA DPC20	1.94	22.5566
C03	FAM	Std	DNA DPC20	0.194	25.2807
C04	FAM	Std	DNA DPC20	0.0194	30.1094
C05	FAM	Std	DNA DPC20	0.00194	32.8452
C06	FAM	Std	DNA DPC20	0.000194	35.6023
C07	FAM	Std	DNA DPC20	1.94e-05
C12	FAM	NTC	+ H2O
D12	FAM	NTC	+ H2O
A01	HEX	Std	DNA DPC20
A02	HEX	Std	DNA DPC20
A03	HEX	Std	DNA DPC20
A04	HEX	Std	DNA DPC20
A05	HEX	Std	DNA DPC20
A06	HEX	Std	DNA DPC20
A07	HEX	Std	DNA DPC20
A12	HEX	NTC	+ PDNA
B01	HEX	Std	DNA DPC20
B02	HEX	Std	DNA DPC20
B03	HEX	Std	DNA DPC20
B04	HEX	Std	DNA DPC20
B05	HEX	Std	DNA DPC20
B06	HEX	Std	DNA DPC20
B07	HEX	Std	DNA DPC20
B12	HEX	NTC	+ PDNA
C01	HEX	Std	DNA DPC20
C02	HEX	Std	DNA DPC20
C03	HEX	Std	DNA DPC20
C04	HEX	Std	DNA DPC20
C05	HEX	Std	DNA DPC20
C06	HEX	Std	DNA DPC20
C07	HEX	Std	DNA DPC20
C12	HEX	NTC	+ H2O
D12	HEX	NTC	+ H2O
A01	ROX	Std	DNA DPC20
A02	ROX	Std	DNA DPC20
A03	ROX	Std	DNA DPC20
A04	ROX	Std	DNA DPC20
A05	ROX	Std	DNA DPC20
A06	ROX	Std	DNA DPC20
A07	ROX	Std	DNA DPC20
A12	ROX	NTC	+ PDNA
B01	ROX	Std	DNA DPC20
B02	ROX	Std	DNA DPC20
B03	ROX	Std	DNA DPC20
B04	ROX	Std	DNA DPC20
B05	ROX	Std	DNA DPC20
B06	ROX	Std	DNA DPC20
B07	ROX	Std	DNA DPC20
B12	ROX	NTC	+ PDNA
C01	ROX	Std	DNA DPC20
C02	ROX	Std	DNA DPC20
C03	ROX	Std	DNA DPC20
C04	ROX	Std	DNA DPC20
C05	ROX	Std	DNA DPC20
C06	ROX	Std	DNA DPC20
C07	ROX	Std	DNA DPC20
C12	ROX	NTC	+ H2O
D12	ROX	NTC	+ H2O

## Sheet: Std. D. caulivora
File Name	DNA DPC2 (16.07.21) (verdünnt mit PDNA ) 2micro+18micro.pltd.pcrd
Created By User	admin
Notes				Standard curve Quadruplex D. caulivora
ID
Run Started	07/16/2021 13:38:11 UTC
Run Ended	07/16/2021 14:53:53 UTC
Sample Vol	20
Lid Temp	105
Protocol File Name	Behnoush Protocol mit Bioline mix.prcl
Plate Setup File Name	DNA DPC2 (16.07.21) (verdünnt mit PDNA ) 2micro+18micro.pltd
Base Serial Number	CC006594
Optical Head Serial Number	785BR2633
CFX Manager Version	3.1.1517.0823.
Well group	All Wells
Amplification step	3
Melt step
Well	Fluor	Content	Sample	Starting Quantity (SQ)	Cq
A01	Cy5	Std	DNA DPC2	17.4	18.1815
A02	Cy5	Std	DNA DPC2	1.74	22.0813
A03	Cy5	Std	DNA DPC2	0.174	25.5125
A04	Cy5	Std	DNA DPC2	0.0174	29.0369
A05	Cy5	Std	DNA DPC2	0.00174	32.7697
A06	Cy5	Std	DNA DPC2	0.000174	36.9922
A07	Cy5	Std	DNA DPC2	1.74e-05
A12	Cy5	NTC	+ PDNA
B01	Cy5	Std	DNA DPC2	17.4	17.9631
B02	Cy5	Std	DNA DPC2	1.74	21.7701
B03	Cy5	Std	DNA DPC2	0.174	25.243
B04	Cy5	Std	DNA DPC2	0.0174	29.0879
B05	Cy5	Std	DNA DPC2	0.00174	32.6066
B06	Cy5	Std	DNA DPC2	0.000174	35.6057
B07	Cy5	Std	DNA DPC2	1.74e-05
B12	Cy5	NTC	+ PDNA
C01	Cy5	Std	DNA DPC2	17.4	18.0363
C02	Cy5	Std	DNA DPC2	1.74	21.9287
C03	Cy5	Std	DNA DPC2	0.174	25.5115
C04	Cy5	Std	DNA DPC2	0.0174	29.1622
C05	Cy5	Std	DNA DPC2	0.00174	32.8296
C06	Cy5	Std	DNA DPC2	0.000174
C07	Cy5	Std	DNA DPC2	1.74e-05
C12	Cy5	NTC	+ H2O
D12	Cy5	NTC	+ H2O
A01	FAM	Std	DNA DPC2
A02	FAM	Std	DNA DPC2
A03	FAM	Std	DNA DPC2
A04	FAM	Std	DNA DPC2
A05	FAM	Std	DNA DPC2
A06	FAM	Std	DNA DPC2
A07	FAM	Std	DNA DPC2
A12	FAM	NTC	+ PDNA
B01	FAM	Std	DNA DPC2
B02	FAM	Std	DNA DPC2
B03	FAM	Std	DNA DPC2
B04	FAM	Std	DNA DPC2
B05	FAM	Std	DNA DPC2
B06	FAM	Std	DNA DPC2
B07	FAM	Std	DNA DPC2
B12	FAM	NTC	+ PDNA
C01	FAM	Std	DNA DPC2
C02	FAM	Std	DNA DPC2
C03	FAM	Std	DNA DPC2
C04	FAM	Std	DNA DPC2
C05	FAM	Std	DNA DPC2
C06	FAM	Std	DNA DPC2
C07	FAM	Std	DNA DPC2
C12	FAM	NTC	+ H2O
D12	FAM	NTC	+ H2O
A01	HEX	Std	DNA DPC2
A02	HEX	Std	DNA DPC2
A03	HEX	Std	DNA DPC2
A04	HEX	Std	DNA DPC2
A05	HEX	Std	DNA DPC2
A06	HEX	Std	DNA DPC2
A07	HEX	Std	DNA DPC2
A12	HEX	NTC	+ PDNA
B01	HEX	Std	DNA DPC2
B02	HEX	Std	DNA DPC2
B03	HEX	Std	DNA DPC2
B04	HEX	Std	DNA DPC2
B05	HEX	Std	DNA DPC2
B06	HEX	Std	DNA DPC2
B07	HEX	Std	DNA DPC2
B12	HEX	NTC	+ PDNA
C01	HEX	Std	DNA DPC2
C02	HEX	Std	DNA DPC2
C03	HEX	Std	DNA DPC2
C04	HEX	Std	DNA DPC2
C05	HEX	Std	DNA DPC2
C06	HEX	Std	DNA DPC2
C07	HEX	Std	DNA DPC2
C12	HEX	NTC	+ H2O
D12	HEX	NTC	+ H2O
A01	ROX	Std	DNA DPC2
A02	ROX	Std	DNA DPC2
A03	ROX	Std	DNA DPC2
A04	ROX	Std	DNA DPC2
A05	ROX	Std	DNA DPC2
A06	ROX	Std	DNA DPC2
A07	ROX	Std	DNA DPC2
A12	ROX	NTC	+ PDNA
B01	ROX	Std	DNA DPC2
B02	ROX	Std	DNA DPC2
B03	ROX	Std	DNA DPC2
B04	ROX	Std	DNA DPC2
B05	ROX	Std	DNA DPC2
B06	ROX	Std	DNA DPC2
B07	ROX	Std	DNA DPC2
B12	ROX	NTC	+ PDNA
C01	ROX	Std	DNA DPC2
C02	ROX	Std	DNA DPC2
C03	ROX	Std	DNA DPC2
C04	ROX	Std	DNA DPC2
C05	ROX	Std	DNA DPC2
C06	ROX	Std	DNA DPC2
C07	ROX	Std	DNA DPC2
C12	ROX	NTC	+ H2O
D12	ROX	NTC	+ H2O

## Sheet: Std. D. eres
File Name	DNA DPC7 (29.07.21) (verdünnt mit PDNA ) 2micro+18micro - Kopie.pltd.pcrd
Created By User	admin
Notes				Standard curve Quadruplex D. eres
ID
Run Started	07/30/2021 09:10:17 UTC
Run Ended	07/30/2021 10:26:02 UTC
Sample Vol	20
Lid Temp	105
Protocol File Name	Behnoush Protocol mit Bioline mix.prcl
Plate Setup File Name	DNA DPC7 (29.07.21) (verdünnt mit PDNA ) 2micro+18micro - Kopie.pltd
Base Serial Number	CC006594
Optical Head Serial Number	785BR2633
CFX Manager Version	3.1.1517.0823.
Well group	All Wells
Amplification step	3
Melt step
Well	Fluor	Content	Sample	Starting Quantity (SQ)	Cq
A01	Cy5	Std	DNA DPC7
A02	Cy5	Std	DNA DPC7
A03	Cy5	Std	DNA DPC7
A04	Cy5	Std	DNA DPC7
A05	Cy5	Std	DNA DPC7
A06	Cy5	Std	DNA DPC7
A07	Cy5	Std	DNA DPC7
A12	Cy5	NTC	+ PDNA
B01	Cy5	Std	DNA DPC7
B02	Cy5	Std	DNA DPC7
B03	Cy5	Std	DNA DPC7
B04	Cy5	Std	DNA DPC7
B05	Cy5	Std	DNA DPC7
B06	Cy5	Std	DNA DPC7
B07	Cy5	Std	DNA DPC7
B12	Cy5	NTC	+ PDNA
C01	Cy5	Std	DNA DPC7
C02	Cy5	Std	DNA DPC7
C03	Cy5	Std	DNA DPC7
C04	Cy5	Std	DNA DPC7
C05	Cy5	Std	DNA DPC7
C06	Cy5	Std	DNA DPC7
C07	Cy5	Std	DNA DPC7
C12	Cy5	NTC	+ H2O
D12	Cy5	NTC	+ H2O
A01	FAM	Std	DNA DPC7
A02	FAM	Std	DNA DPC7
A03	FAM	Std	DNA DPC7
A04	FAM	Std	DNA DPC7
A05	FAM	Std	DNA DPC7
A06	FAM	Std	DNA DPC7
A07	FAM	Std	DNA DPC7
A12	FAM	NTC	+ PDNA
B01	FAM	Std	DNA DPC7
B02	FAM	Std	DNA DPC7
B03	FAM	Std	DNA DPC7
B04	FAM	Std	DNA DPC7
B05	FAM	Std	DNA DPC7
B06	FAM	Std	DNA DPC7
B07	FAM	Std	DNA DPC7
B12	FAM	NTC	+ PDNA
C01	FAM	Std	DNA DPC7
C02	FAM	Std	DNA DPC7
C03	FAM	Std	DNA DPC7
C04	FAM	Std	DNA DPC7
C05	FAM	Std	DNA DPC7
C06	FAM	Std	DNA DPC7
C07	FAM	Std	DNA DPC7
C12	FAM	NTC	+ H2O
D12	FAM	NTC	+ H2O
A01	HEX	Std	DNA DPC7
A02	HEX	Std	DNA DPC7
A03	HEX	Std	DNA DPC7
A04	HEX	Std	DNA DPC7
A05	HEX	Std	DNA DPC7
A06	HEX	Std	DNA DPC7
A07	HEX	Std	DNA DPC7
A12	HEX	NTC	+ PDNA
B01	HEX	Std	DNA DPC7
B02	HEX	Std	DNA DPC7
B03	HEX	Std	DNA DPC7
B04	HEX	Std	DNA DPC7
B05	HEX	Std	DNA DPC7
B06	HEX	Std	DNA DPC7
B07	HEX	Std	DNA DPC7
B12	HEX	NTC	+ PDNA
C01	HEX	Std	DNA DPC7
C02	HEX	Std	DNA DPC7
C03	HEX	Std	DNA DPC7
C04	HEX	Std	DNA DPC7
C05	HEX	Std	DNA DPC7
C06	HEX	Std	DNA DPC7
C07	HEX	Std	DNA DPC7
C12	HEX	NTC	+ H2O
D12	HEX	NTC	+ H2O
A01	ROX	Std	DNA DPC7	21.4	17.3298
A02	ROX	Std	DNA DPC7	2.14	20.8134
A03	ROX	Std	DNA DPC7	0.214	24.6027
A04	ROX	Std	DNA DPC7	0.0214	28.0986
A05	ROX	Std	DNA DPC7	0.00214	30.9265
A06	ROX	Std	DNA DPC7	0.000214
A07	ROX	Std	DNA DPC7	2.14e-05	35.3463
A12	ROX	NTC	+ PDNA
B01	ROX	Std	DNA DPC7	21.4	17.3198
B02	ROX	Std	DNA DPC7	2.14	20.4956
B03	ROX	Std	DNA DPC7	0.214	24.1629
B04	ROX	Std	DNA DPC7	0.0214	28.0411
B05	ROX	Std	DNA DPC7	0.00214	31.0828
B06	ROX	Std	DNA DPC7	0.000214	33.5673
B07	ROX	Std	DNA DPC7	2.14e-05
B12	ROX	NTC	+ PDNA
C01	ROX	Std	DNA DPC7	21.4	17.3745
C02	ROX	Std	DNA DPC7	2.14	20.8057
C03	ROX	Std	DNA DPC7	0.214	24.1423
C04	ROX	Std	DNA DPC7	0.0214	28.0787
C05	ROX	Std	DNA DPC7	0.00214	31.4394
C06	ROX	Std	DNA DPC7	0.000214	33.3446
C07	ROX	Std	DNA DPC7	2.14e-05
C12	ROX	NTC	+ H2O
D12	ROX	NTC	+ H2O

## Sheet: Std. D. novem
File Name	DNA DPC11 (26.07.21) (verdünnt mit PDNA ) 2micro+18micro - Kopie.pltd.pcrd
Created By User	admin
Notes				Standard curve Quadruplex D. novem
ID
Run Started	07/27/2021 11:33:25 UTC
Run Ended	07/27/2021 12:48:55 UTC
Sample Vol	20
Lid Temp	105
Protocol File Name	Behnoush Protocol mit Bioline mix.prcl
Plate Setup File Name	DNA DPC11 (26.07.21) (verdünnt mit PDNA ) 2micro+18micro - Kopie.pltd
Base Serial Number	CC006594
Optical Head Serial Number	785BR2633
CFX Manager Version	3.1.1517.0823.
Well group	All Wells
Amplification step	3
Melt step
Well	Fluor	Content	Sample	Starting Quantity (SQ)	Cq
A01	Cy5	Std	DPCN11
A02	Cy5	Std	DPCN11
A03	Cy5	Std	DPCN11
A04	Cy5	Std	DPCN11
A05	Cy5	Std	DPCN11
A06	Cy5	Std	DPCN11
A07	Cy5	Std	DPCN11
A12	Cy5	NTC	+ H2O
B01	Cy5	Std	DPCN11
B02	Cy5	Std	DPCN11
B03	Cy5	Std	DPCN11
B04	Cy5	Std	DPCN11
B05	Cy5	Std	DPCN11
B06	Cy5	Std	DPCN11
B07	Cy5	Std	DPCN11
C01	Cy5	Std	DPCN11
C02	Cy5	Std	DPCN11
C03	Cy5	Std	DPCN11
C04	Cy5	Std	DPCN11
C05	Cy5	Std	DPCN11
C06	Cy5	Std	DPCN11
C07	Cy5	Std	DPCN11
A01	FAM	Std	DPCN11
A02	FAM	Std	DPCN11
A03	FAM	Std	DPCN11
A04	FAM	Std	DPCN11
A05	FAM	Std	DPCN11
A06	FAM	Std	DPCN11
A07	FAM	Std	DPCN11
A12	FAM	NTC	+ H2O
B01	FAM	Std	DPCN11
B02	FAM	Std	DPCN11
B03	FAM	Std	DPCN11
B04	FAM	Std	DPCN11
B05	FAM	Std	DPCN11
B06	FAM	Std	DPCN11
B07	FAM	Std	DPCN11
C01	FAM	Std	DPCN11
C02	FAM	Std	DPCN11
C03	FAM	Std	DPCN11
C04	FAM	Std	DPCN11
C05	FAM	Std	DPCN11
C06	FAM	Std	DPCN11
C07	FAM	Std	DPCN11
A01	HEX	Std	DPCN11	19.4	18.1217
A02	HEX	Std	DPCN11	1.94	22.0345
A03	HEX	Std	DPCN11	0.194	25.5663
A04	HEX	Std	DPCN11	0.0194	28.8858
A05	HEX	Std	DPCN11	0.00194	31.6117
A06	HEX	Std	DPCN11	0.000194	35.4335
A07	HEX	Std	DPCN11	1.94e-05
A12	HEX	NTC	+ H2O
B01	HEX	Std	DPCN11	19.4	17.478
B02	HEX	Std	DPCN11	1.94	22.0122
B03	HEX	Std	DPCN11	0.194	25.4619
B04	HEX	Std	DPCN11	0.0194	28.6988
B05	HEX	Std	DPCN11	0.00194	31.9578
B06	HEX	Std	DPCN11	0.000194
B07	HEX	Std	DPCN11	1.94e-05	36.114
C01	HEX	Std	DPCN11	19.4	18.0222
C02	HEX	Std	DPCN11	1.94	21.4353
C03	HEX	Std	DPCN11	0.194	25.4144
C04	HEX	Std	DPCN11	0.0194	28.4954
C05	HEX	Std	DPCN11	0.00194	32.2371
C06	HEX	Std	DPCN11	0.000194
C07	HEX	Std	DPCN11	1.94e-05
A01	ROX	Std	DPCN11
A02	ROX	Std	DPCN11
A03	ROX	Std	DPCN11
A04	ROX	Std	DPCN11
A05	ROX	Std	DPCN11
A06	ROX	Std	DPCN11
A07	ROX	Std	DPCN11
A12	ROX	NTC	+ H2O
B01	ROX	Std	DPCN11
B02	ROX	Std	DPCN11
B03	ROX	Std	DPCN11
B04	ROX	Std	DPCN11
B05	ROX	Std	DPCN11
B06	ROX	Std	DPCN11
B07	ROX	Std	DPCN11
C01	ROX	Std	DPCN11
C02	ROX	Std	DPCN11
C03	ROX	Std	DPCN11
C04	ROX	Std	DPCN11
C05	ROX	Std	DPCN11
C06	ROX	Std	DPCN11
C07	ROX	Std	DPCN11

## Sheet: F6a
	Data for the seed lot from Oberweiden Fig 6a
Well	Fluor	Sample	Cq (Average)	x	DNA ng						Well	Fluor	Sample	Cq (Average)	x	DNA ng
G01,H01	Cy5	1 (R16)1:10	29.11	-1.72941	0.0186461						A01,B01	SYBR	1 (R16)1:10	28.2	0.756138	5.70345			0.00326927
G02,H02	Cy5	2 (R16)1:10	N/A	#VALUE!	0						A02,B02	SYBR	2 (R16)1:10	30.79	0.0416552	1.10067			0
G03,H03	Cy5	3 (R16)1:10	34.5	-3.2041	0.000625023						A03,B03	SYBR	3 (R16)1:10	28.73	0.609931	4.07316			0.000153449
G04,H04	Cy5	4 (R16)1:10	32.02	-2.52558	0.00298139						A04,B04	SYBR	4 (R16)1:10	29.42	0.419586	2.62776			0.00113457
G05,H05	Cy5	5 (R16)1:10	32.65	-2.69795	0.00200471						A05,B05	SYBR	5 (R16)1:10	29.5	0.397517	2.49757			0.000802666
G06,H06	Cy5	6 (R16)1:10	29.79	-1.91546	0.012149						A06,B06	SYBR	6 (R16)1:10	29.53	0.389241	2.45042			0.00495793
G07,H07	Cy5	7 (R16)1:10	33.17	-2.84022	0.00144471						A07,B07	SYBR	7 (R16)1:10	29.89	0.289931	1.94953			0.000741054
G08,H08	Cy5	8 (R16)1:10	N/A	#VALUE!	0						A08,B08	SYBR	8 (R16a)1:10	28.18	0.761655	5.77637			0
G09,H09	Cy5	9 (R16)1:10	N/A	#VALUE!	0						A09,B09	SYBR	9 (R16)1:10	30.37	0.157517	1.4372			0
G10,H10	Cy5	10 (R16)1:10	31.28	-2.32312	0.00475205						A10,B10	SYBR	10 (R16)1:10	28.64	0.634759	4.31279			0.00110185
G01,H01	FAM	1 (R16)1:10	N/A	#VALUE!	0						A01,B01	SYBR	1 (R16)1:10	28.2	0.756138	5.70345			0
G02,H02	FAM	2 (R16)1:10	N/A	#VALUE!	0						A02,B02	SYBR	2 (R16)1:10	30.79	0.0416552	1.10067			0
G03,H03	FAM	3 (R16)1:10	N/A	#VALUE!	0						A03,B03	SYBR	3 (R16)1:10	28.73	0.609931	4.07316			0
G04,H04	FAM	4 (R16)1:10	30.04	-1.88902	0.0129116						A04,B04	SYBR	4 (R16)1:10	29.42	0.419586	2.62776			0.00491355
G05,H05	FAM	5 (R16)1:10	N/A	#VALUE!	0						A05,B05	SYBR	5 (R16)1:10	29.5	0.397517	2.49757			0
G06,H06	FAM	6 (R16)1:10	N/A	#VALUE!	0						A06,B06	SYBR	6 (R16)1:10	29.53	0.389241	2.45042			0
G07,H07	FAM	7 (R16)1:10	N/A	#VALUE!	0						A07,B07	SYBR	7 (R16)1:10	29.89	0.289931	1.94953			0
G08,H08	FAM	8 (R16)1:10	26.54	-0.869502	0.135051						A08,B08	SYBR	8 (R16a)1:10	28.18	0.761655	5.77637			0.0233799
G09,H09	FAM	9 (R16)1:10	27.19	-1.05884	0.0873292						A09,B09	SYBR	9 (R16)1:10	30.37	0.157517	1.4372			0.0607634
G10,H10	FAM	10 (R16)1:10	N/A	#VALUE!	0						A10,B10	SYBR	10 (R16)1:10	28.64	0.634759	4.31279			0
G01,H01	HEX	1 (R16)1:10	36.84	-4.00029	9.99341e-05						A01,B01	SYBR	1 (R16)1:10	28.2	0.756138	5.70345			1.75217e-05
G02,H02	HEX	2 (R16)1:10	N/A	#VALUE!	0						A02,B02	SYBR	2 (R16)1:10	30.79	0.0416552	1.10067			0
G03,H03	HEX	3 (R16)1:10	N/A	#VALUE!	0						A03,B03	SYBR	3 (R16)1:10	28.73	0.609931	4.07316			0
G04,H04	HEX	4 (R16)1:10	N/A	#VALUE!	0						A04,B04	SYBR	4 (R16)1:10	29.42	0.419586	2.62776			0
G05,H05	HEX	5 (R16)1:10	N/A	#VALUE!	0						A05,B05	SYBR	5 (R16)1:10	29.5	0.397517	2.49757			0
G06,H06	HEX	6 (R16)1:10	N/A	#VALUE!	0						A06,B06	SYBR	6 (R16)1:10	29.53	0.389241	2.45042			0
G07,H07	HEX	7 (R16)1:10	N/A	#VALUE!	0						A07,B07	SYBR	7 (R16)1:10	29.89	0.289931	1.94953			0
G08,H08	HEX	8 (R16)1:10	27.98	-1.46233	0.034488						A08,B08	SYBR	8 (R16a)1:10	28.18	0.761655	5.77637			0.00597053
G09,H09	HEX	9 (R16)1:10	N/A	#VALUE!	0						A09,B09	SYBR	9 (R16)1:10	30.37	0.157517	1.4372			0
G10,H10	HEX	10 (R16)1:10	N/A	#VALUE!	0						A10,B10	SYBR	10 (R16)1:10	28.64	0.634759	4.31279			0
G01,H01	ROX	1 (R16)1:10	N/A	#VALUE!	0						A01,B01	SYBR	1 (R16)1:10	28.2	0.756138	5.70345			0
G02,H02	ROX	2 (R16)1:10	N/A	#VALUE!	0						A02,B02	SYBR	2 (R16)1:10	30.79	0.0416552	1.10067			0
G03,H03	ROX	3 (R16)1:10	N/A	#VALUE!	0						A03,B03	SYBR	3 (R16)1:10	28.73	0.609931	4.07316			0
G04,H04	ROX	4 (R16)1:10	N/A	#VALUE!	0						A04,B04	SYBR	4 (R16)1:10	29.42	0.419586	2.62776			0
G05,H05	ROX	5 (R16)1:10	N/A	#VALUE!	0						A05,B05	SYBR	5 (R16)1:10	29.5	0.397517	2.49757			0
G06,H06	ROX	6 (R16)1:10	N/A	#VALUE!	0						A06,B06	SYBR	6 (R16)1:10	29.53	0.389241	2.45042			0
G07,H07	ROX	7 (R16)1:10	N/A	#VALUE!	0						A07,B07	SYBR	7 (R16)1:10	29.89	0.289931	1.94953			0
G08,H08	ROX	8 (R16)1:10	N/A	#VALUE!	0						A08,B08	SYBR	8 (R16a)1:10	28.18	0.761655	5.77637			0
G09,H09	ROX	9 (R16)1:10	N/A	#VALUE!	0						A09,B09	SYBR	9 (R16)1:10	30.37	0.157517	1.4372			0
G10,H10	ROX	10 (R16)1:10	N/A	#VALUE!	0						A10,B10	SYBR	10 (R16)1:10	28.64	0.634759	4.31279			0
E01,F01	Cy5	11 (R16)1:10	N/A	#VALUE!	0						C01,D01	SYBR	11 (R16)1:10	28.56	0.656828	4.53761			0
E02,F02	Cy5	12 (R16)1:10	34.41	-3.17948	0.000661485						C02,D02	SYBR	12 (R16)1:10	29.38	0.430621	2.69538			0.000245414
E03,F03	Cy5	13 (R16)1:10	37.08	-3.90999	0.000123031						C03,D03	SYBR	13 (R16)1:10	29.19	0.483034	3.04113			4.04557e-05
E04,F04	Cy5	14 (R16)1:10	N/A	#VALUE!	0						C04,D04	SYBR	14 (R16)1:10	29.4	0.425103	2.66136			0
E05,F05	Cy5	15 (R16)1:10	37.14	-3.9264	0.000118467						C05,D05	SYBR	15 (R16)1:10	29.76	0.325793	2.11735			5.59506e-05
E06,F06	Cy5	16 (R16)1:10	28.44	-1.5461	0.028438						C06,D06	SYBR	16 (R16)1:10	28.28	0.734069	5.42087			0.00524602
E07,F07	Cy5	17 (R16)1:10	28.37	-1.52695	0.0297201						C07,D07	SYBR	17 (R16)1:10	30.25	0.190621	1.55103			0.0191615
E08,F08	Cy5	18 (R16)1:10	31.84	-2.47633	0.00333938						C08,D08	SYBR	18 (R16)1:10	29.09	0.510621	3.24056			0.00103049
E09,F09	Cy5	19 (R16)1:10	36.22	-3.67469	0.000211499						C09,D09	SYBR	19 (R16)1:10	27.98	0.816828	6.55885			3.22463e-05
E10,F10	Cy5	20 (R16)1:10	28.73	-1.62544	0.0236895						C10,D10	SYBR	20 (R16)1:10	28.58	0.65131	4.48033			0.00528744
E01,F01	FAM	11 (R16)1:10	N/A	#VALUE!	0						C01,D01	SYBR	11 (R16)1:10	28.56	0.656828	4.53761			0
E02,F02	FAM	12 (R16)1:10	N/A	#VALUE!	0						C02,D02	SYBR	12 (R16)1:10	29.38	0.430621	2.69538			0
E03,F03	FAM	13 (R16)1:10	N/A	#VALUE!	0						C03,D03	SYBR	13 (R16)1:10	29.19	0.483034	3.04113			0
E04,F04	FAM	14 (R16)1:10	N/A	#VALUE!	0						C04,D04	SYBR	14 (R16)1:10	29.4	0.425103	2.66136			0
E05,F05	FAM	15 (R16)1:10	N/A	#VALUE!	0						C05,D05	SYBR	15 (R16)1:10	29.76	0.325793	2.11735			0
E06,F06	FAM	16 (R16)1:10	N/A	#VALUE!	0						C06,D06	SYBR	16 (R16)1:10	28.28	0.734069	5.42087			0
E07,F07	FAM	17 (R16)1:10	N/A	#VALUE!	0						C07,D07	SYBR	17 (R16)1:10	30.25	0.190621	1.55103			0
E08,F08	FAM	18 (R16)1:10	N/A	#VALUE!	0						C08,D08	SYBR	18 (R16)1:10	29.09	0.510621	3.24056			0
E09,F09	FAM	19 (R16)1:10	28.58	-1.46373	0.0343768						C09,D09	SYBR	19 (R16)1:10	27.98	0.816828	6.55885			0.00524129
E10,F10	FAM	20 (R16)1:10	N/A	#VALUE!	0						C10,D10	SYBR	20 (R16)1:10	28.58	0.65131	4.48033			0
E01,F01	HEX	11 (R16)1:10	N/A	#VALUE!	0						C01,D01	SYBR	11 (R16)1:10	28.56	0.656828	4.53761			0
E02,F02	HEX	12 (R16)1:10	N/A	#VALUE!	0						C02,D02	SYBR	12 (R16)1:10	29.38	0.430621	2.69538			0
E03,F03	HEX	13 (R16)1:10	N/A	#VALUE!	0						C03,D03	SYBR	13 (R16)1:10	29.19	0.483034	3.04113			0
E04,F04	HEX	14 (R16)1:10	N/A	#VALUE!	0						C04,D04	SYBR	14 (R16)1:10	29.4	0.425103	2.66136			0
E05,F05	HEX	15 (R16)1:10	N/A	#VALUE!	0						C05,D05	SYBR	15 (R16)1:10	29.76	0.325793	2.11735			0
E06,F06	HEX	16 (R16)1:10	N/A	#VALUE!	0						C06,D06	SYBR	16 (R16)1:10	28.28	0.734069	5.42087			0
E07,F07	HEX	17 (R16)1:10	N/A	#VALUE!	0						C07,D07	SYBR	17 (R16)1:10	30.25	0.190621	1.55103			0
E08,F08	HEX	18 (R16)1:10	N/A	#VALUE!	0						C08,D08	SYBR	18 (R16)1:10	29.09	0.510621	3.24056			0
E09,F09	HEX	19 (R16)1:10	N/A	#VALUE!	0						C09,D09	SYBR	19 (R16)1:10	27.98	0.816828	6.55885			0
E10,F10	HEX	20 (R16)1:10	N/A	#VALUE!	0						C10,D10	SYBR	20 (R16)1:10	28.58	0.65131	4.48033			0
E01,F01	ROX	11 (R16)1:10	N/A	#VALUE!	0						C01,D01	SYBR	11 (R16)1:10	28.56	0.656828	4.53761			0
E02,F02	ROX	12 (R16)1:10	N/A	#VALUE!	0						C02,D02	SYBR	12 (R16)1:10	29.38	0.430621	2.69538			0
E03,F03	ROX	13 (R16)1:10	N/A	#VALUE!	0						C03,D03	SYBR	13 (R16)1:10	29.19	0.483034	3.04113			0
E04,F04	ROX	14 (R16)1:10	N/A	#VALUE!	0						C04,D04	SYBR	14 (R16)1:10	29.4	0.425103	2.66136			0
E05,F05	ROX	15 (R16)1:10	N/A	#VALUE!	0						C05,D05	SYBR	15 (R16)1:10	29.76	0.325793	2.11735			0
E06,F06	ROX	16 (R16)1:10	N/A	#VALUE!	0						C06,D06	SYBR	16 (R16)1:10	28.28	0.734069	5.42087			0
E07,F07	ROX	17 (R16)1:10	N/A	#VALUE!	0						C07,D07	SYBR	17 (R16)1:10	30.25	0.190621	1.55103			0
E08,F08	ROX	18 (R16)1:10	N/A	#VALUE!	0						C08,D08	SYBR	18 (R16)1:10	29.09	0.510621	3.24056			0
E09,F09	ROX	19 (R16)1:10	N/A	#VALUE!	0						C09,D09	SYBR	19 (R16)1:10	27.98	0.816828	6.55885			0
E10,F10	ROX	20 (R16)1:10	N/A	#VALUE!	0						C10,D10	SYBR	20 (R16)1:10	28.58	0.65131	4.48033			0
E01,F01	Cy5	21 (R16)1:10	34.04	-3.07825	0.000835124						C01,D01	SYBR	21 (R16)1:10	31.19	-0.0686897	0.85371			0.000978229
E02,F02	Cy5	22 (R16)1:10	30.02	-1.97839	0.0105103						C02,D02	SYBR	22 (R16)1:10	28.84	0.579586	3.79827			0.00276712
E03,F03	Cy5	23 (R16)1:10	30.66	-2.15349	0.00702282						C03,D03	SYBR	23 (R16)1:10	29.33	0.444414	2.78236			0.00252405
E04,F04	Cy5	24 (R16)1:10	33.49	-2.92777	0.00118095						C04,D04	SYBR	24 (R16)1:10	28.97	0.543724	3.49723			0.00033768
E05,F05	Cy5	25 (R16)1:10	36.06	-3.63092	0.000233929						C05,D05	SYBR	25 (R16)1:10	29.02	0.529931	3.3879			6.90482e-05
E06,F06	Cy5	26 (R16)1:10	33.01	-2.79644	0.00159793						C06,D06	SYBR	26 (R16)1:10	29.51	0.394759	2.48175			0.00064387
E07,F07	Cy5	27 (R16)1:10	29.06	-1.71573	0.0192428						C07,D07	SYBR	27 (R16)1:10	28.99	0.538207	3.45308			0.00557264
E08,F08	Cy5	28 (R16)1:10	36.51	-3.75404	0.000176183						C08,D08	SYBR	28 (R16)1:10	31.11	-0.0466207	0.898213			0.000196149
E09,F09	Cy5	29 (R16)1:10	N/A	#VALUE!	0						C09,D09	SYBR	29 (R16)1:10	28.66	0.629241	4.25835			0
E10,F10	Cy5	30 (R16)1:10	32.01	-2.52285	0.00300023						C10,D10	SYBR	30 (R166)1:10	28.71	0.615448	4.12523			0.000727288
E01,F01	FAM	21 (R16)1:10	N/A	#VALUE!	0						C01,D01	SYBR	21 (R16)1:10	31.19	-0.0686897	0.85371			0
E02,F02	FAM	22 (R16)1:10	33.23	-2.81823	0.00151973						C02,D02	SYBR	22 (R16)1:10	28.84	0.579586	3.79827			0.00040011
E03,F03	FAM	23 (R16)1:10	N/A	#VALUE!	0						C03,D03	SYBR	23 (R16)1:10	29.33	0.444414	2.78236			0
E04,F04	FAM	24 (R16)1:10	N/A	#VALUE!	0						C04,D04	SYBR	24 (R16)1:10	28.97	0.543724	3.49723			0
E05,F05	FAM	25 (R16)1:10	N/A	#VALUE!	0						C05,D05	SYBR	25 (R16)1:10	29.02	0.529931	3.3879			0
E06,F06	FAM	26 (R16)1:10	27.2	-1.06175	0.0867454						C06,D06	SYBR	26 (R16)1:10	29.51	0.394759	2.48175			0.0349533
E07,F07	FAM	27 (R16)1:10	N/A	#VALUE!	0						C07,D07	SYBR	27 (R16)1:10	28.99	0.538207	3.45308			0
E08,F08	FAM	28 (R16)1:10	N/A	#VALUE!	0						C08,D08	SYBR	28 (R16)1:10	31.11	-0.0466207	0.898213			0
E09,F09	FAM	29 (R16)1:10	N/A	#VALUE!	0						C09,D09	SYBR	29 (R16)1:10	28.66	0.629241	4.25835			0
E10,F10	FAM	30 (R16)1:10	N/A	#VALUE!	0						C10,D10	SYBR	30 (R166)1:10	28.71	0.615448	4.12523			0
E01,F01	HEX	21 (R16)1:10	N/A	#VALUE!	0						C01,D01	SYBR	21 (R16)1:10	31.19	-0.0686897	0.85371			0
E02,F02	HEX	22 (R16)1:10	N/A	#VALUE!	0						C02,D02	SYBR	22 (R16)1:10	28.84	0.579586	3.79827			0
E03,F03	HEX	23 (R16)1:10	N/A	#VALUE!	0						C03,D03	SYBR	23 (R16)1:10	29.33	0.444414	2.78236			0
E04,F04	HEX	24 (R16)1:10	32.41	-2.73131	0.00185648						C04,D04	SYBR	24 (R16)1:10	28.97	0.543724	3.49723			0.000530844
E05,F05	HEX	25 (R16)1:10	N/A	#VALUE!	0						C05,D05	SYBR	25 (R16)1:10	29.02	0.529931	3.3879			0
E06,F06	HEX	26 (R16)1:10	N/A	#VALUE!	0						C06,D06	SYBR	26 (R16)1:10	29.51	0.394759	2.48175			0
E07,F07	HEX	27 (R16)1:10	N/A	#VALUE!	0						C07,D07	SYBR	27 (R16)1:10	28.99	0.538207	3.45308			0
E08,F08	HEX	28 (R16)1:10	N/A	#VALUE!	0						C08,D08	SYBR	28 (R16)1:10	31.11	-0.0466207	0.898213			0
E09,F09	HEX	29 (R16)1:10	30.37	-2.14695	0.00712936						C09,D09	SYBR	29 (R16)1:10	28.66	0.629241	4.25835			0.00167421
E10,F10	HEX	30 (R16)1:10	N/A	#VALUE!	0						C10,D10	SYBR	30 (R166)1:10	28.71	0.615448	4.12523			0
E01,F01	ROX	21 (R16)1:10	N/A	#VALUE!	0						C01,D01	SYBR	21 (R16)1:10	31.19	-0.0686897	0.85371			0
E02,F02	ROX	22 (R16)1:10	N/A	#VALUE!	0						C02,D02	SYBR	22 (R16)1:10	28.84	0.579586	3.79827			0
E03,F03	ROX	23 (R16)1:10	N/A	#VALUE!	0						C03,D03	SYBR	23 (R16)1:10	29.33	0.444414	2.78236			0
E04,F04	ROX	24 (R16)1:10	N/A	#VALUE!	0						C04,D04	SYBR	24 (R16)1:10	28.97	0.543724	3.49723			0
E05,F05	ROX	25 (R16)1:10	N/A	#VALUE!	0						C05,D05	SYBR	25 (R16)1:10	29.02	0.529931	3.3879			0
E06,F06	ROX	26 (R16)1:10	N/A	#VALUE!	0						C06,D06	SYBR	26 (R16)1:10	29.51	0.394759	2.48175			0
E07,F07	ROX	27 (R16)1:10	N/A	#VALUE!	0						C07,D07	SYBR	27 (R16)1:10	28.99	0.538207	3.45308			0
E08,F08	ROX	28 (R16)1:10	N/A	#VALUE!	0						C08,D08	SYBR	28 (R16)1:10	31.11	-0.0466207	0.898213			0
E09,F09	ROX	29 (R16)1:10	N/A	#VALUE!	0						C09,D09	SYBR	29 (R16)1:10	28.66	0.629241	4.25835			0
E10,F10	ROX	30 (R16)1:10	N/A	#VALUE!	0						C10,D10	SYBR	30 (R166)1:10	28.71	0.615448	4.12523			0

## Sheet: F6b
	Data for the seed lot from Obergassing, Fig 6b
Well	Fluor	Sample	Cq (Average)	x	DNA ng		Well	Fluor	Sample	Cq (Average)	x	DNA ng
E01, F01	Cy5	1 primus2(1:10)	N/A	#VALUE!	0		C01, D01	SYBR	1 primus2(1:10)	32.83	-0.521823	0.30073				0
E02, F02	Cy5	2 primus2(1:10)	N/A	#VALUE!	0		C02, D02	SYBR	2 primus2(1:10)	32.18	-0.342265	0.45471				0
E03, F03	Cy5	3 primus2(1:10)	N/A	#VALUE!	0		C03, D03	SYBR	3 primus2(1:10)	31.98	-0.287017	0.516397				0
E04, F04	Cy5	4 primus2(1:10)	32.05	-2.53379	0.00292557		C04, D04	SYBR	4 primus2(1:10)	30.76	0.05	1.12202				0.00260742
E05, F05	Cy5	5 primus2(1:10)	N/A	#VALUE!	0		C05, D05	SYBR	5 primus2(1:10)	31.63	-0.190331	0.645162				0
E06, F06	Cy5	6 primus2(1:10)	N/A	#VALUE!	0		C06, D06	SYBR	6 primus2(1:10)	29.27	0.461602	2.89469				0
E07, F07	Cy5	7 primus2(1:10)	N/A	#VALUE!	0		C07, D07	SYBR	7 primus2(1:10)	31.6	-0.182044	0.657591				0
E08, F08	Cy5	8 primus2(1:10)	N/A	#VALUE!	0		C08, D08	SYBR	8 primus2(1:10)	32.02	-0.298066	0.503424				0
E09, F09	Cy5	9 primus2(1:10)	N/A	#VALUE!	0		C09, D09	SYBR	9 primus2(1:10)	31.15	-0.0577348	0.875518				0
E10, F10	Cy5	10 primus2(1:10)	N/A	#VALUE!	0		C10, D10	SYBR	10 primus2(1:10)	30.47	0.13011	1.34931				0
E01, F01	FAM	1 primus2(1:10)	N/A	#VALUE!	0		C01, D01	SYBR	1 primus2(1:10)	32.83	-0.521823	0.30073				0
E02, F02	FAM	2 primus2(1:10)	N/A	#VALUE!	0		C02, D02	SYBR	2 primus2(1:10)	32.18	-0.342265	0.45471				0
E03, F03	FAM	3 primus2(1:10)	N/A	#VALUE!	0		C03, D03	SYBR	3 primus2(1:10)	31.98	-0.287017	0.516397				0
E04, F04	FAM	4 primus2(1:10)	N/A	#VALUE!	0		C04, D04	SYBR	4 primus2(1:10)	30.76	0.05	1.12202				0
E05, F05	FAM	5 primus2(1:10)	N/A	#VALUE!	0		C05, D05	SYBR	5 primus2(1:10)	31.63	-0.190331	0.645162				0
E06, F06	FAM	6 primus2(1:10)	N/A	#VALUE!	0		C06, D06	SYBR	6 primus2(1:10)	29.27	0.461602	2.89469				0
E07, F07	FAM	7 primus2(1:10)	N/A	#VALUE!	0		C07, D07	SYBR	7 primus2(1:10)	31.6	-0.182044	0.657591				0
E08, F08	FAM	8 primus2(1:10)	N/A	#VALUE!	0		C08, D08	SYBR	8 primus2(1:10)	32.02	-0.298066	0.503424				0
E09, F09	FAM	9 primus2(1:10)	N/A	#VALUE!	0		C09, D09	SYBR	9 primus2(1:10)	31.15	-0.0577348	0.875518				0
E10, F10	FAM	10 primus2(1:10)	N/A	#VALUE!	0		C10, D10	SYBR	10 primus2(1:10)	30.47	0.13011	1.34931				0
E01, F01	HEX	1 primus2(1:10)	N/A	#VALUE!	0		C01, D01	SYBR	1 primus2(1:10)	32.83	-0.521823	0.30073				0
E02, F02	HEX	2 primus2(1:10)	N/A	#VALUE!	0		C02, D02	SYBR	2 primus2(1:10)	32.18	-0.342265	0.45471				0
E03, F03	HEX	3 primus2(1:10)	N/A	#VALUE!	0		C03, D03	SYBR	3 primus2(1:10)	31.98	-0.287017	0.516397				0
E04, F04	HEX	4 primus2(1:10)	N/A	#VALUE!	0		C04, D04	SYBR	4 primus2(1:10)	30.76	0.05	1.12202				0
E05, F05	HEX	5 primus2(1:10)	N/A	#VALUE!	0		C05, D05	SYBR	5 primus2(1:10)	31.63	-0.190331	0.645162				0
E06, F06	HEX	6 primus2(1:10)	28.14	-1.50816	0.0310339		C06, D06	SYBR	6 primus2(1:10)	29.27	0.461602	2.89469				0.010721
E07, F07	HEX	7 primus2(1:10)	N/A	#VALUE!	0		C07, D07	SYBR	7 primus2(1:10)	31.6	-0.182044	0.657591				0
E08, F08	HEX	8 primus2(1:10)	N/A	#VALUE!	0		C08, D08	SYBR	8 primus2(1:10)	32.02	-0.298066	0.503424				0
E09, F09	HEX	9 primus2(1:10)	N/A	#VALUE!	0		C09, D09	SYBR	9 primus2(1:10)	31.15	-0.0577348	0.875518				0
E10, F10	HEX	10 primus2(1:10)	N/A	#VALUE!	0		C10, D10	SYBR	10 primus2(1:10)	30.47	0.13011	1.34931				0
E01, F01	ROX	1 primus2(1:10)	N/A	#VALUE!	0		C01, D01	SYBR	1 primus2(1:10)	32.83	-0.521823	0.30073				0
E02, F02	ROX	2 primus2(1:10)	N/A	#VALUE!	0		C02, D02	SYBR	2 primus2(1:10)	32.18	-0.342265	0.45471				0
E03, F03	ROX	3 primus2(1:10)	33.15	-3.13006	0.000741207		C03, D03	SYBR	3 primus2(1:10)	31.98	-0.287017	0.516397				0.00143534
E04, F04	ROX	4 primus2(1:10)	N/A	#VALUE!	0		C04, D04	SYBR	4 primus2(1:10)	30.76	0.05	1.12202				0
E05, F05	ROX	5 primus2(1:10)	N/A	#VALUE!	0		C05, D05	SYBR	5 primus2(1:10)	31.63	-0.190331	0.645162				0
E06, F06	ROX	6 primus2(1:10)	N/A	#VALUE!	0		C06, D06	SYBR	6 primus2(1:10)	29.27	0.461602	2.89469				0
E07, F07	ROX	7 primus2(1:10)	N/A	#VALUE!	0		C07, D07	SYBR	7 primus2(1:10)	31.6	-0.182044	0.657591				0
E08, F08	ROX	8 primus2(1:10)	N/A	#VALUE!	0		C08, D08	SYBR	8 primus2(1:10)	32.02	-0.298066	0.503424				0
E09, F09	ROX	9 primus2(1:10)	N/A	#VALUE!	0		C09, D09	SYBR	9 primus2(1:10)	31.15	-0.0577348	0.875518				0
E10, F10	ROX	10 primus2(1:10)	N/A	#VALUE!	0		C10, D10	SYBR	10 primus2(1:10)	30.47	0.13011	1.34931				0
E01, F01	Cy5	11 primus2(1:10)	N/A	#VALUE!	0		A01, B01	SYBR	11 primus2(1:10)	33.46	-0.695856	0.201439				0
E02, F02	Cy5	12 primus2(1:10)	N/A	#VALUE!	0		A02, B02	SYBR	12 primus2(1:10)	32.41	-0.405801	0.392825				0
E03, F03	Cy5	13 primus2(1:10)	N/A	#VALUE!	0		A03, B03	SYBR	13 primus2(1:10)	31.73	-0.217956	0.605402				0
E04, F04	Cy5	14 primus2(1:10)	N/A	#VALUE!	0		A04, B04	SYBR	14 primus2(1:10)	31.41	-0.129558	0.742065				0
E05, F05	Cy5	15 primus2(1:10)	N/A	#VALUE!	0		A05, B05	SYBR	15 primus2(1:10)	31.08	-0.0383978	0.915382				0
E06, F06	Cy5	16 primus2(1:10)	N/A	#VALUE!	0		A06, B06	SYBR	16 primus2(1:10)	29.62	0.364917	2.31695				0
E07, F07	Cy5	17 primus2(1:10)	31.07	-2.26566	0.00542421		A07, B07	SYBR	17 primus2(1:10)	29.28	0.45884	2.87634				0.0018858
E08, F08	Cy5	18 primus2(1:10)	N/A	#VALUE!	0		A08, B08	SYBR	18 primus2(1:10)	29.12	0.503039	3.18448				0
E09, F09	Cy5	19 primus2(1:10)	N/A	#VALUE!	0		A09, B09	SYBR	19 primus2(1:10)	31.65	-0.195856	0.637006				0
E10, F10	Cy5	20 primus2(1:10)	N/A	#VALUE!	0		A10, B10	SYBR	20 primus2(1:10)	32.22	-0.353315	0.443287				0
E01, F01	FAM	11 primus2(1:10)	N/A	#VALUE!	0		A01, B01	SYBR	11 primus2(1:10)	33.46	-0.695856	0.201439				0
E02, F02	FAM	12 primus2(1:10)	28.33	-1.39091	0.0406526		A02, B02	SYBR	12 primus2(1:10)	32.41	-0.405801	0.392825				0.103488
E03, F03	FAM	13 primus2(1:10)	N/A	#VALUE!	0		A03, B03	SYBR	13 primus2(1:10)	31.73	-0.217956	0.605402				0
E04, F04	FAM	14 primus2(1:10)	N/A	#VALUE!	0		A04, B04	SYBR	14 primus2(1:10)	31.41	-0.129558	0.742065				0
E05, F05	FAM	15 primus2(1:10)	N/A	#VALUE!	0		A05, B05	SYBR	15 primus2(1:10)	31.08	-0.0383978	0.915382				0
E06, F06	FAM	16 primus2(1:10)	N/A	#VALUE!	0		A06, B06	SYBR	16 primus2(1:10)	29.62	0.364917	2.31695				0
E07, F07	FAM	17 primus2(1:10)	N/A	#VALUE!	0		A07, B07	SYBR	17 primus2(1:10)	29.28	0.45884	2.87634				0
E08, F08	FAM	18 primus2(1:10)	N/A	#VALUE!	0		A08, B08	SYBR	18 primus2(1:10)	29.12	0.503039	3.18448				0
E09, F09	FAM	19 primus2(1:10)	N/A	#VALUE!	0		A09, B09	SYBR	19 primus2(1:10)	31.65	-0.195856	0.637006				0
E10, F10	FAM	20 primus2(1:10)	N/A	#VALUE!	0		A10, B10	SYBR	20 primus2(1:10)	32.22	-0.353315	0.443287				0
E01, F01	HEX	11 primus2(1:10)	N/A	#VALUE!	0		A01, B01	SYBR	11 primus2(1:10)	33.46	-0.695856	0.201439				0
E02, F02	HEX	12 primus2(1:10)	N/A	#VALUE!	0		A02, B02	SYBR	12 primus2(1:10)	32.41	-0.405801	0.392825				0
E03, F03	HEX	13 primus2(1:10)	N/A	#VALUE!	0		A03, B03	SYBR	13 primus2(1:10)	31.73	-0.217956	0.605402				0
E04, F04	HEX	14 primus2(1:10)	31.42	-2.44772	0.00356679		A04, B04	SYBR	14 primus2(1:10)	31.41	-0.129558	0.742065				0.00480657
E05, F05	HEX	15 primus2(1:10)	N/A	#VALUE!	0		A05, B05	SYBR	15 primus2(1:10)	31.08	-0.0383978	0.915382				0
E06, F06	HEX	16 primus2(1:10)	25.72	-0.814953	0.153125		A06, B06	SYBR	16 primus2(1:10)	29.62	0.364917	2.31695				0.0660891
E07, F07	HEX	17 primus2(1:10)	N/A	#VALUE!	0		A07, B07	SYBR	17 primus2(1:10)	29.28	0.45884	2.87634				0
E08, F08	HEX	18 primus2(1:10)	N/A	#VALUE!	0		A08, B08	SYBR	18 primus2(1:10)	29.12	0.503039	3.18448				0
E09, F09	HEX	19 primus2(1:10)	N/A	#VALUE!	0		A09, B09	SYBR	19 primus2(1:10)	31.65	-0.195856	0.637006				0
E10, F10	HEX	20 primus2(1:10)	26.97	-1.17302	0.0671404		A10, B10	SYBR	20 primus2(1:10)	32.22	-0.353315	0.443287				0.15146
E01, F01	ROX	11 primus2(1:10)	N/A	#VALUE!	0		A01, B01	SYBR	11 primus2(1:10)	33.46	-0.695856	0.201439				0
E02, F02	ROX	12 primus2(1:10)	N/A	#VALUE!	0		A02, B02	SYBR	12 primus2(1:10)	32.41	-0.405801	0.392825				0
E03, F03	ROX	13 primus2(1:10)	N/A	#VALUE!	0		A03, B03	SYBR	13 primus2(1:10)	31.73	-0.217956	0.605402				0
E04, F04	ROX	14 primus2(1:10)	N/A	#VALUE!	0		A04, B04	SYBR	14 primus2(1:10)	31.41	-0.129558	0.742065				0
E05, F05	ROX	15 primus2(1:10)	N/A	#VALUE!	0		A05, B05	SYBR	15 primus2(1:10)	31.08	-0.0383978	0.915382				0
E06, F06	ROX	16 primus2(1:10)	N/A	#VALUE!	0		A06, B06	SYBR	16 primus2(1:10)	29.62	0.364917	2.31695				0
E07, F07	ROX	17 primus2(1:10)	N/A	#VALUE!	0		A07, B07	SYBR	17 primus2(1:10)	29.28	0.45884	2.87634				0
E08, F08	ROX	18 primus2(1:10)	N/A	#VALUE!	0		A08, B08	SYBR	18 primus2(1:10)	29.12	0.503039	3.18448				0
E09, F09	ROX	19 primus2(1:10)	N/A	#VALUE!	0		A09, B09	SYBR	19 primus2(1:10)	31.65	-0.195856	0.637006				0
E10, F10	ROX	20 primus2(1:10)	N/A	#VALUE!	0		A10, B10	SYBR	20 primus2(1:10)	32.22	-0.353315	0.443287				0
A02, B02	Cy5	21 primus2(1:10)	31.85	-2.47907	0.00331841		A04, B04	SYBR	21 primus2(1:10)	27.72	0.889779	7.75852				0.000427712
D02, E02	Cy5	22 primus2(1:10)	29.76	-1.90725	0.0123808		D04, E04	SYBR	22 primus2(1:10)	26.65	1.18536	15.3235				0.000807961
G02, H02	Cy5	23 primus2(1:10)	33.63	-2.96607	0.00108125		G04, H04	SYBR	23 primus2(1:10)	26.63	1.19088	15.5197				6.96694e-05
A07, B07	Cy5	24 primus2(1:10)	33.61	-2.9606	0.00109496		A09, B09	SYBR	24 primus2(1:10)	26.99	1.09144	12.3434				8.87078e-05
D07, E07	Cy5	25 primus2(1:10)	34.56	-3.22052	0.000601839		D09, E09	SYBR	25 primus2(1:10)	26.43	1.24613	17.6251				3.41466e-05
G07, H07	Cy5	26 primus2(1:10)	34.55	-3.21778	0.000605642		G09, H09	SYBR	26 primus2(1:10)	27.56	0.933978	8.5897				7.0508e-05
A02, B02	Cy5	27 primus2(1:10)	33.56	-2.94692	0.00113		A04, B04	SYBR	27 primus2(1:10)	27.33	0.997514	9.94292				0.000113649
D02, E02	Cy5	28 primus2(1:10)	N/A	#VALUE!	0		D04, E04	SYBR	28 primus2(1:10)	27.48	0.956077	9.0381				0
G02, H02	Cy5	29 primus2(1:10)	N/A	#VALUE!	0		G04, H04	SYBR	29 primus2(1:10)	27.92	0.83453	6.83173				0
A07, B07	Cy5	30 primus2(1:10)	28.08	-1.44761	0.0356775		A09, B09	SYBR	30 primus2(1:10)	27.41	0.975414	9.44962				0.00377554
A02, B02	FAM	21 primus2(1:10)	N/A	#VALUE!	0		A04, B04	SYBR	21 primus2(1:10)	27.72	0.889779	7.75852				0
D02, E02	FAM	22 primus2(1:10)	N/A	#VALUE!	0		D04, E04	SYBR	22 primus2(1:10)	26.65	1.18536	15.3235				0
G02, H02	FAM	23 primus2(1:10)	N/A	#VALUE!	0		G04, H04	SYBR	23 primus2(1:10)	26.63	1.19088	15.5197				0
A07, B07	FAM	24 primus2(1:10)	N/A	#VALUE!	0		A09, B09	SYBR	24 primus2(1:10)	26.99	1.09144	12.3434				0
D07, E07	FAM	25 primus2(1:10)	N/A	#VALUE!	0		D09, E09	SYBR	25 primus2(1:10)	26.43	1.24613	17.6251				0
G07, H07	FAM	26 primus2(1:10)	N/A	#VALUE!	0		G09, H09	SYBR	26 primus2(1:10)	27.56	0.933978	8.5897				0
A02, B02	FAM	27 primus2(1:10)	N/A	#VALUE!	0		A04, B04	SYBR	27 primus2(1:10)	27.33	0.997514	9.94292				0
D02, E02	FAM	28 primus2(1:10)	N/A	#VALUE!	0		D04, E04	SYBR	28 primus2(1:10)	27.48	0.956077	9.0381				0
G02, H02	FAM	29 primus2(1:10)	N/A	#VALUE!	0		G04, H04	SYBR	29 primus2(1:10)	27.92	0.83453	6.83173				0
A07, B07	FAM	30 primus2(1:10)	N/A	#VALUE!	0		A09, B09	SYBR	30 primus2(1:10)	27.41	0.975414	9.44962				0
A02, B02	HEX	21 primus2(1:10)	32.24	-2.68261	0.00207677		A04, B04	SYBR	21 primus2(1:10)	27.72	0.889779	7.75852				0.000267675
D02, E02	HEX	22 primus2(1:10)	33.68	-3.0951	0.000803338		D04, E04	SYBR	22 primus2(1:10)	26.65	1.18536	15.3235				5.24251e-05
G02, H02	HEX	23 primus2(1:10)	33.29	-2.98339	0.001039		G04, H04	SYBR	23 primus2(1:10)	26.63	1.19088	15.5197				6.69469e-05
A07, B07	HEX	24 primus2(1:10)	32.51	-2.75995	0.00173798		A09, B09	SYBR	24 primus2(1:10)	26.99	1.09144	12.3434				0.000140802
D07, E07	HEX	25 primus2(1:10)	N/A	#VALUE!	0		D09, E09	SYBR	25 primus2(1:10)	26.43	1.24613	17.6251				0
G07, H07	HEX	26 primus2(1:10)	31	-2.32741	0.00470529		G09, H09	SYBR	26 primus2(1:10)	27.56	0.933978	8.5897				0.000547783
A02, B02	HEX	27 primus2(1:10)	N/A	#VALUE!	0		A04, B04	SYBR	27 primus2(1:10)	27.33	0.997514	9.94292				0
D02, E02	HEX	28 primus2(1:10)	N/A	#VALUE!	0		D04, E04	SYBR	28 primus2(1:10)	27.48	0.956077	9.0381				0
G02, H02	HEX	29 primus2(1:10)	N/A	#VALUE!	0		G04, H04	SYBR	29 primus2(1:10)	27.92	0.83453	6.83173				0
A07, B07	HEX	30 primus2(1:10)	27.31	-1.27041	0.0536526		A09, B09	SYBR	30 primus2(1:10)	27.41	0.975414	9.44962				0.00567775
A02, B02	ROX	21 primus2(1:10)	29.01	-1.94143	0.0114438		A04, B04	SYBR	21 primus2(1:10)	27.72	0.889779	7.75852				0.001475
D02, E02	ROX	22 primus2(1:10)	30.19	-2.28022	0.00524544		D04, E04	SYBR	22 primus2(1:10)	26.65	1.18536	15.3235				0.000342312
G02, H02	ROX	23 primus2(1:10)	32.37	-2.90612	0.00124132		G04, H04	SYBR	23 primus2(1:10)	26.63	1.19088	15.5197				7.99835e-05
A07, B07	ROX	24 primus2(1:10)	29.73	-2.14815	0.00710971		A09, B09	SYBR	24 primus2(1:10)	26.99	1.09144	12.3434				0.000575991
D07, E07	ROX	25 primus2(1:10)	N/A	#VALUE!	0		D09, E09	SYBR	25 primus2(1:10)	26.43	1.24613	17.6251				0
G07, H07	ROX	26 primus2(1:10)	28.88	-1.90411	0.0124708		G09, H09	SYBR	26 primus2(1:10)	27.56	0.933978	8.5897				0.00145183
A02, B02	ROX	27 primus2(1:10)	33	-3.08699	0.000818476		A04, B04	SYBR	27 primus2(1:10)	27.33	0.997514	9.94292				8.23175e-05
D02, E02	ROX	28 primus2(1:10)	N/A	#VALUE!	0		D04, E04	SYBR	28 primus2(1:10)	27.48	0.956077	9.0381				0
G02, H02	ROX	29 primus2(1:10)	32.9	-3.05828	0.000874414		G04, H04	SYBR	29 primus2(1:10)	27.92	0.83453	6.83173				0.000127993
A07, B07	ROX	30 primus2(1:10)	25.28	-0.870514	0.134737		A09, B09	SYBR	30 primus2(1:10)	27.41	0.975414	9.44962				0.0142584
